# Supplementary material for: Contrast-Enhanced Ultrasonography for Screening and Diagnosis of Hepatocellular Carcinoma: A Case Series and Review of the Literature
Source: Medicines (Basel). 2020 Aug 27;7(9):51. doi: 10.3390/medicines7090051 (PMC7555915; doi:10.3390/medicines7090051)
Supplement: Supplementary file 1 [file medicines-07-00051-s001.zip]

Archive with 2 entries (1 files):
- medicines-900978-SI/
- medicines-900978-SI/medicines-900978-supplementary.mp4
